# Supplementary material for: Point-of-Care Testing for Sensitive Detection of the African Swine Fever Virus Genome
Source: Viruses. 2022 Dec 19;14(12):2827. doi: 10.3390/v14122827 (PMC9781289; doi:10.3390/v14122827)
Supplement: Supplementary file 1 [file viruses-14-02827-s001.zip › Table S1.xlsx]

## Sheet: Tabelle1
				Comparison of DNA extraction _Haines et al., Perfecta (in-house) am Bio-Rad CFX 96
				Cycler	Totalvolumen		Template Volumen
				CFX96	12,5 µl		2,5 µl
	FAM Canal						Sample volume: 100 µl Elution: 100 µl	Sample volume: 100 µl Elution: 100 µl	Sample volume: 12.5 µl Water: 487.5 µl
							IndiMag® Pathogen Kit	Triple E -In-house extraction System	Direct PCR ( 1:40 )
Sample Nr.	Animal	Sample matrix	Inoculated virus	Animal number	DPI	Dilution	Mean Cq
1	Wild boar	EDTA Blood	Estonia 2014	16	10	No	18.42	20.64	21.39
2				17			18.26	21.27	22.55
3				20			17.94	20.58	21.97
4				27	4		21.58	24.73	26.67
5				29	7		18.24	21.75	28.75
6						10^-1	21.26	24.15	32.73
7						10^-2	24.67	28.01	36.01
8						10^-3	27.86	30.72	No Cq
9						10^-4	31.48	35.05	No Cq
10						10^-5	No Cq	No Cq	No Cq
11		Lung		19		homogenized in medium	26.08	28.21	30.80
12		Spleen		19			22.98	24.76	27.77
13		Liver		19			23.93	27.10	29.13
14		Lung		28			26.41	28.29	31.78
15		Spleen		28			19.16	21.93	24.13
16		Liver		28			22.33	25.59	27.30
17	Domestic pig	EDTA Blood	CHZT 90/1	14	8	No	16.66	19.99	20.38
18	Domestic pig	EDTA Blood	Belgium 2018	18	8		16.68	19.40	20.07
19				19	8		17.22	20.43	23.65
20				20	8		16.38	19.65	22.74
21	Domestic pig	EDTA Blood	SUM 14/11	58	8		16.19	20.81	24.58
22						10^-1	19.17	23.99	28.23
23						10^-2	23.22	26.01	31.35
24						10^-3	26.36	29.26	34.97
25						10^-4	29.08	32.77	37.06
26						10^-5	32.19	36.17	No Cq
27						10^-6	34.26	40.55	No Cq
28						10^-7	No Cq	No Cq	No Cq
29	Domestic pig	Bone marrow	Estonia 2014	39	7	homogenized in medium	27.03	30.28	31.85
30		Spleen		39			22.06	24.04	27.03
31		Liver		39			23.48	26.12	28.58
32		Bone marrow		35			23.56	26.82	28.68
33		Spleen		35			25.83	27.92	32.07
34		Liver		35			25.23	28.60	30.46
35	Wild boar	Bone marrow	Field virus	ASF 2022-USF- 17	unknown		23.73	26.50	28.52
36				ASF 2022-USF- 25			28.24	30.48	33.67
37				ASF 2022-USF- 34			27.43	31.01	33.55
38				ASF 2022-USF- 55			29.58	31.17	33.24
39				ASF 2022-USF- 58			30.33	32.10	34.86
40				ASF 2022-USF- 79			28.04	30.01	32.95
41				ASF 2022-USF- 85			30.34	30.94	36.48
42				ASF 2022-USF- 88			27.27	29.53	32.42
43	domestic pig	Estonia 2014	Standard DNA plasmid			10^5	16.31	16.36	16.25
44						10^3	23.10	23.04	22.27
45						10^1	28.43	28.11	28.17
46						10^0	31.30	31.88	31.16
47	DIC	Serum	….	…..			No Cq	No Cq	No Cq
