# Supplementary material for: Point-of-Care Testing for Sensitive Detection of the African Swine Fever Virus Genome
Source: Viruses. 2022 Dec 19;14(12):2827. doi: 10.3390/v14122827 (PMC9781289; doi:10.3390/v14122827)
Supplement: Supplementary file 1 [file viruses-14-02827-s001.zip › Table S2.xlsx]

## Sheet: Tabelle1
Comparison of real-time PCR cyclers _based on the different extraction methods
						IndiMag48s_ Eluate Plate				Triple E_ Eluate Plate				Direkt PCR_ Plate
					PCR run time:	54 min	37 min	20 min		54 min	37 min	20 min		54 min	37 min	20 min
						20 µl Template	10 µl MasterMix 2.5 µl Template	7 µl MasterMix 3 µl Template		20 µl Template	10 µl MasterMix 2.5 µl Template	7 µl MasterMix 3 µl Template		20 µl Template	10 µl MasterMix 2.5 µl Template	7 µl MasterMix 3 µl Template
						IndiField Thermocycler	Liberty 16	Genechecker		IndiField Thermocycler	Liberty 16	Genechecker		IndiField Thermocycler	Liberty 16	Genechecker
Animal	Sample matrix	Inoculated virus	Animal number	DPI	Dilution	Mean Cq				Mean Cq				Mean Cq
Wild boar	EDTA Blood	Estonia 2014	16	10	No	17.62	20.16	19.45		21.17	22.30	22.40		22.33	31.31	27.72
			17			17.48	20.44	19.48		21.03	22.87	23.10		22.04	30.21	32.63
			20			15.22	20.14	19.55		20.55	22.18	23.03		23.62	31.86	35.06
			27	4		21.60	24.76	22.96		23.46	26.83	26.54		27.11	No Cq	35.43
			29	7		16.33	20.56	20.05		20.77	20.87	23.81		23.39	30.97	32.90
					10^-1	19.22	23.91	23.51		23.63	23.75	27.53		26.96	34.05	35.74
					10^-2	23.19	27.31	26.56		26.12	26.84	30.69		30.49	No Cq	No Cq
					10^-3	26.06	30.25	29.67		29.13	29.04	33.18		33.58	No Cq	No Cq
					10^-4	29.13	33.65	32.60		32.57	32.14	36.78		No Cq	No Cq	No Cq
					10^-5	32.28	36.47	36.53		36.21	36.08	27.19		No Cq	No Cq	No Cq
	Lung		19		homogenized in medium	23.17	29.61	27.26		28.16	27.49	31.24		27.14	33.90	33.04
	Spleen		19			19.07	26.71	24.27		23.40	26.38	28.46		24.80	31.63	30.27
	Liver		19			20.30	27.18	25.54		24.89	26.63	31.42		25.02	32.69	30.95
	Lung		28			23.09	29.61	28.66		26.00	27.34	34.05		27.78	34.59	33.52
	Spleen		28			15.04	21.91	20.63		20.48	22.97	24.22		22.78	26.79	25.99
	Liver		28			18.11	24.80	23.73		23.12	23.60	28.91		22.89	29.93	29.50
Domestic pig	EDTA Blood	CHZT 90/1	14	8	No	13.67	17.69	18.13		15.22	22.25	21.26		17.04	25.94	26.12
Domestic pig	EDTA Blood	Belgium 2018	18	8		13.13	18.73	17.96		13.92	21.74	20.48		18.40	25.09	25.45
			19	8		16.61	19.60	18.59		15.17	23.74	21.87		21.42	27.97	26.34
			20	8		14.31	18.94	18.08		16.13	22.07	21.62		19.69	27.75	26.38
Domestic pig	EDTA Blood	SUM 14/11	58	8		13.18	18.43	17.62		18.18	23.88	24.62		27.65	29.60	29.55
					10^-1	16.15	21.61	21.28		21.41	26.24	27.96		26.07	30.51	31.36
					10^-2	20.04	25.28	24.66		24.55	30.49	30.10		30.55	34.62	34.35
					10^-3	23.98	28.34	28.49		27.48	33.67	33.05		34.55	No Cq	35.80
					10^-4	27.03	31.99	31.49		30.55	36.24	36.57		No Cq	No Cq	No Cq
					10^-5	31.38	34.98	34.61		33.49	38.00	No Cq		No Cq	No Cq	No Cq
					10^-6	34.65	37.99	37.59		No Cq	No Cq	No Cq		No Cq	No Cq	No Cq
					10^-7	37.30	No Cq	No Cq		No Cq	No Cq	No Cq		No Cq	No Cq	No Cq
Domestic pig	Bone marrow	Estonia 2014	39	7	homogenized in medium	23.03	29.02	28.92		26.07	33.31	29.88		29.01	35.57	33.90
	Spleen		39			19.18	23.43	24.27		20.10	27.23	25.13		25.04	31.64	30.03
	Liver		39			19.04	25.80	25.65		24.17	28.50	27.27		25.85	32.65	31.04
	Bone marrow		35			22.05	25.77	25.51		24.13	29.11	27.64		27.18	31.59	30.83
	Spleen		35			22.54	27.49	26.43		25.12	29.46	28.21		28.17	33.83	31.81
	Liver		35			21.24	27.39	26.57		26.98	30.90	29.23		27.04	32.80	31.29
Wild boar	Bone marrow	Field virus	ASF 2022-USF- 17	unknown		20.10	26.54	24.94		24.03	29.31	27.79		25.91	30.88	29.58
			ASF 2022-USF- 25			24.14	31.76	29.62		28.12	34.44	30.87		29.37	34.42	32.96
			ASF 2022-USF- 34			24.03	30.25	29.03		29.25	34.05	31.72		31.32	35.03	33.55
			ASF 2022-USF- 55			26.12	32.26	31.30		30.68	33.83	30.96		32.02	34.29	33.61
			ASF 2022-USF- 58			26.22	32.79	32.46		28.14	34.69	30.84		No Cq	No Cq	No Cq
			ASF 2022-USF- 79			27.02	30.65	29.74		29.61	31.45	30.71		33.35	35.17	34.07
			ASF 2022-USF- 85			27.18	34.16	32.02		29.32	34.33	33.65		30.12	35.98	33.33
			ASF 2022-USF- 88			24.15	31.09	28.11		26.45	31.44	30.41		29.19	33.72	32.14
domestic pig	Estonia 2014	Standard DNA plasmid			10^5	12.01	18.15	17.98		13.06	18.41	18.11		12.03	18.57	18.00
					10^3	18.94	24.57	24.62		18.98	24.73	24.51		18.93	24.17	24.18
					10^1	24.16	29.67	29.32		24.01	29.93	29.04		24.08	29.14	29.53
					10^0	27.12	32.38	32.80		27.80	32.77	32.87		27.92	32.07	32.05
DIC	Serum	….	…..			No Cq	No Cq	No Cq		No Cq	No Cq	No Cq		No Cq	No Cq	No Cq
